# Supplementary material for: Modes of Competition: Adding and Removing Brown Trout in the Wild to Understand the Mechanisms of Density-Dependence
Source: PLoS One. 2013 May 2;8(5):e62517. doi: 10.1371/journal.pone.0062517 (PMC3642212; doi:10.1371/journal.pone.0062517)
Supplement: Sheet S1 — Procedure for establishing size-limits during the Reduction experiment. A subsample of 35 individuals from each experimental stream section was collected to estimate the size-limits of the three size-groups (small, intermediate (target) and large) and applied to the total stock of each section. (XLSX) [file pone.0062517.s002.xlsx]

## Sheet: Estimation of biomass limits
	Article title: Modes of competition: Adding and removing brown trout in the wild to understand the mechanisms of density-dependence
	Authors: Rasmus Kaspersson, Fredrik Sundström, Torgny Bohlin, Jörgen I. Johnsson
	Sheet S2. Procedure for establishing size-limits during the Reduction experiment.
	A subsample of 35 individuals from each experimental stream section was collected to estimate the size-limits of the three size-groups (small, intermediate (target) and large) and applied to the total stock of each section.
	Count	Length (mm)	Estimated body-mass (g)	Accumulated body-mass (g)		Total biomass (g)	Biomass limits (g)
							Lower third (1/3)	Upper third (1/3)
	1	63	2.44234	2.44234		284.331	94.777	189.554
	2	63	2.44234	4.88469			94.777	189.554
	3	65	2.69298	7.57766			94.777	189.554
	4	66	2.82461	10.4023			94.777	189.554
	5	66	2.82461	13.2269			94.777	189.554
	6	70	3.39497	16.6218			94.777	189.554
	7	73	3.87082	20.4927			94.777	189.554
	8	76	4.39011	24.8828			94.777	189.554
	9	77	4.57321	29.456			94.777	189.554
	10	77	4.57321	34.0292			94.777	189.554
	11	79	4.95485	38.984			94.777	189.554
	12	80	5.15355	44.1376			94.777	189.554
	13	80	5.15355	49.2911			94.777	189.554
	14	82	5.56708	54.8582			94.777	189.554
	15	82	5.56708	60.4253			94.777	189.554
	16	84	6.00261	66.4279			94.777	189.554
	17	84	6.00261	72.4305			94.777	189.554
	18	85	6.22882	78.6593			94.777	189.554
	19	85	6.22882	84.8882			94.777	189.554
	20	86	6.46075	91.3489			94.777	189.554
	21	86	6.46075	97.8097			94.777	189.554
	22	87	6.6985	104.508			94.777	189.554
	23	89	7.1917	111.7			94.777	189.554
	24	90	7.44731	119.147			94.777	189.554
	25	91	7.70903	126.856			94.777	189.554
	26	92	7.97693	134.833			94.777	189.554
	27	94	8.53161	143.365			94.777	189.554
	28	95	8.81853	152.183			94.777	189.554
	29	97	9.41194	161.595			94.777	189.554
	30	97	9.41194	171.007			94.777	189.554
	31	101	10.6791	181.686			94.777	189.554
	32	105	12.0576	193.744			94.777	189.554
	33	107	12.7902	206.534			94.777	189.554
	34	107	12.7902	219.324			94.777	189.554
	35	180	65.0068	284.331
